# Supplementary material for: Changes in Yield-Related Traits, Phytochemical Composition, and Antioxidant Activity of Pepper (Capsicum annuum) Depending on Its Variety, Fruit Position, and Ripening Stage
Source: Foods. 2023 Oct 29;12(21):3948. doi: 10.3390/foods12213948 (PMC10648119; doi:10.3390/foods12213948)
Supplement: Supplementary file 1 [file foods-12-03948-s001.zip]

Archive with 1 entries (1 files):
- foods-2600322-Supplementary Materials.pdf
